# Supplementary material for: Three Complete Mitochondrial Genomes of Ocellarnaca (Orthoptera, Gryllacrididae) and Their Phylogenies
Source: Biology (Basel). 2025 Sep 10;14(9):1231. doi: 10.3390/biology14091231 (PMC12467625; doi:10.3390/biology14091231)
Supplement: Supplementary file 1 [file biology-14-01231-s001.zip]

Archive with 10 entries (10 files):
- Figure S1. Ecological photos of three Ocellarnaca species.png
- Figure S2. Phylogenetic tree of Gryllacrididae inferred from the ML and BI analyses of the PCG12_.png
- Figure S3. Phylogenetic tree of Gryllacrididae inferred from the ML and BI analyses of the PCG123+2R_.png
- Figure S4. Phylogenetic tree of Gryllacrididae inferred from the ML and BI analyses of the PCG12+2R_.png
- Table S1. List of mitogenomes used for phylogenetic analysis..pdf
- Table S2 The best-fit partition model of ML and BI analyses .pdf
- Table S3. Mitochondrial genome content, length, and codon information of Ocellarnaca fuscotessellata.xlsx
- Table S4. Mitochondrial genome content, length, and codon information of Ocellarnaca braueri..xlsx
- Table S5.Mitochondrial genome content, length, and codon information of Ocellarnaca emeiensis.xlsx
- Table S6. Detailed information on mtSSR mutations..pdf
