# Supplementary material for: Three Complete Mitochondrial Genomes of Ocellarnaca (Orthoptera, Gryllacrididae) and Their Phylogenies
Source: Biology (Basel). 2025 Sep 10;14(9):1231. doi: 10.3390/biology14091231 (PMC12467625; doi:10.3390/biology14091231)
Supplement: Supplementary file 1 [file biology-14-01231-s001.zip › Table S3. Mitochondrial genome content, length, and codon information of Ocellarnaca fuscotessellata.xlsx]

## Sheet: Sheet1
region	Start	Stop	Strand	Length	Codons
trnI(gat)	1	66	+	66
trnQ(ttg)	69	136	-	68
trnM(cat)	143	209	+	67
nad2	219	1235	+	1017	ATT/TAA
trnW(tca)	1236	1302	+	67
trnC(gca)	1295	1360	-	66
trnY(gta)	1364	1427	-	64
cox1	1420	2961	+	1542	ATT/TAA
trnL2(taa)	2962	3025	+	64
cox2	3028	3716	+	689	ATG/TA (A)
trnK(ctt)	3717	3786	+	70
trnD(gtc)	3788	3853	+	66
atp8	3854	4012	+	159	ATT/TAA
atp6	4006	4683	+	678	ATG/TAA
cox3	4692	5555	+	864	ATG/TAA
trnG(tcc)	5590	5655	+	66
nad3	5656	6009	+	354	ATC/TAG
trnA(tgc)	6008	6071	+	64
trnR(tcg)	6071	6132	+	62
trnN(gtt)	6137	6202	+	66
trnS1(gct)	6203	6269	+	67
trnE(ttc)	6271	6337	+	67
trnF(gaa)	6336	6398	-	63
nad5	6399	8133	-	1735	ATT/T (AA)
trnH(gtg)	8134	8198	-	65
nad4	8198	9535	-	1338	ATG/TAA
nad4l	9529	9822	-	294	ATG/TAA
trnT(tgt)	9825	9886	+	62
trnP(tgg)	9886	9950	-	65
nad6	9943	10476	+	534	ATC/TAA
cob	10476	11612	+	1137	ATG/TAA
trnS2(tga)	11611	11677	+	67
nad1	11708	12655	-	948	TTG/TAA
trnL1(tag)	12656	12720	-	65
rrnL	12700	13998	-	1299
trnV(tac)	14032	14105	-	74
rrnS	14108	14881	-	774
CR	14882	15607		726
