# Supplementary material for: Three Complete Mitochondrial Genomes of Ocellarnaca (Orthoptera, Gryllacrididae) and Their Phylogenies
Source: Biology (Basel). 2025 Sep 10;14(9):1231. doi: 10.3390/biology14091231 (PMC12467625; doi:10.3390/biology14091231)
Supplement: Supplementary file 1 [file biology-14-01231-s001.zip › Table S4. Mitochondrial genome content, length, and codon information of Ocellarnaca braueri..xlsx]

## Sheet: Sheet1
region	Start	Stop	Strand	Length	Codons
trnI(gat)	1	66	+	66
trnQ(ttg)	64	132	-	69
trnM(cat)	140	206	+	67
nad2	216	1232	+	1017	ATC/TAA
trnW(tca)	1231	1297	+	67
trnC(gca)	1290	1353	-	64
trnY(gta)	1356	1419	-	64
cox1	1412	2953	+	1542	ATT/TAA
trnL2(taa)	2954	3020	+	67
cox2	3023	3711	+	689	ATG/TA (A)
trnK(ctt)	3712	3781	+	70
trnD(gtc)	3784	3849	+	66
atp8	3850	4008	+	159	ATT/TAA
atp6	4002	4679	+	678	ATG/TAA
cox3	4753	5550	+	798	ATC/TAA
trnG(tcc)	5574	5639	+	66
nad3	5640	5993	+	354	ATC/TAG
trnA(tgc)	5992	6057	+	66
trnR(tcg)	6057	6120	+	64
trnN(gtt)	6123	6186	+	64
trnS1(gct)	6187	6252	+	66
trnE(ttc)	6254	6321	+	68
trnF(gaa)	6320	6383	-	64
nad5	6381	8118	-	1738	ATT/T (AA)
trnH(gtg)	8119	8182	-	64
nad4	8183	9518	-	1336	ATG/T (AA)
nad4l	9512	9805	-	294	ATG/TAA
trnT(tgt)	9808	9870	+	63
trnP(tgg)	9870	9933	-	64
nad6	9938	10459	+	522	ATA/TAA
cob	10459	11595	+	1137	ATG/TAA
trnS2(tga)	11594	11661	+	68
nad1	11682	12629	-	948	TTG/TAA
trnL1(tag)	12630	12695	-	66
rrnL	12654	14008	-	1355
trnV(tac)	14005	14076	-	72
rrnS	14079	14854	-	776
CR	14855	15597		743
