# Supplementary material for: Three Complete Mitochondrial Genomes of Ocellarnaca (Orthoptera, Gryllacrididae) and Their Phylogenies
Source: Biology (Basel). 2025 Sep 10;14(9):1231. doi: 10.3390/biology14091231 (PMC12467625; doi:10.3390/biology14091231)
Supplement: Supplementary file 1 [file biology-14-01231-s001.zip › Table S5.Mitochondrial genome content, length, and codon information of Ocellarnaca emeiensis.xlsx]

## Sheet: Sheet1
region	Start	Stop	Strand	Length	Codons
trnI(gat)	1	65	+	65
trnQ(ttg)	63	131	-	69
trnM(cat)	139	206	+	68
nad2	216	1232	+	1017	ATT/TAA
trnW(tca)	1232	1298	+	67
trnC(gca)	1291	1353	-	63
trnY(gta)	1359	1424	-	66
cox1	1417	2958	+	1542	ATT/TAA
trnL2(taa)	2959	3025	+	67
cox2	3027	3715	+	689	ATG/TA (A)
trnK(ctt)	3716	3785	+	70
trnD(gtc)	3786	3851	+	66
atp8	3852	4010	+	159	ATT/TAA
atp6	4004	4681	+	678	ATG/TAA
cox3	4690	5529	+	840	ATG/TAA
trnG(tcc)	5537	5601	+	65
nad3	5602	5955	+	354	ATA/TAA
trnA(tgc)	5955	6020	+	66
trnR(tcg)	6020	6082	+	63
trnN(gtt)	6085	6149	+	65
trnS1(gct)	6150	6215	+	66
trnE(ttc)	6217	6282	+	66
trnF(gaa)	6281	6344	-	64
nad5	6345	8079	-	1735	ATT/T (AA)
trnH(gtg)	8080	8144	-	65
nad4	8145	9480	-	1336	ATG/T (AA)
nad4l	9474	9767	-	294	ATG/TAA
trnT(tgt)	9770	9831	+	62
trnP(tgg)	9831	9894	-	64
nad6	9896	10420	+	525	ATA/TAA
cob	10420	11556	+	1137	ATG/TAA
trnS2(tga)	11555	11623	+	69
nad1	11643	12572	-	930	ATA/TAA
trnL1(tag)	12591	12656	-	66
rrnL	12650	13961	-	1312
trnV(tac)	13960	14032	-	73
rrnS	14034	14808	-	775
CR	14808	16510		1703
